# Supplementary material for: A Molecular Phylogeny of the Lichen Genus Lecidella Focusing on Species from Mainland China
Source: PLoS One. 2015 Sep 28;10(9):e0139405. doi: 10.1371/journal.pone.0139405 (PMC4586381; doi:10.1371/journal.pone.0139405)
Supplement: S1 Table — (XLS) [file pone.0139405.s003.xls]

## Sheet: Sheet1
Species	Voucher No.	Collector	Locality	Collection date
Lecidella aff.elaeochroma0	20141244-2 (F)	Fei-Xiang Shi	Jilin Prov., Changbai County, Wangtian'e Nature Scenic Area 41°31'19.45"N 127°57'07.03"E	Jul. 24, 2014
Lecidella aff.elaeochroma1	20141264-2 (F)	Ling Hu	Jilin Prov., Changbai County, Wangtian'e Nature Scenic Area 41°31'19.45"N 127°57'07.03"E	Jul. 24, 2014
Lecidella aff.elaeochroma2	20141284 (F)	Ling Hu	Jilin Prov., Changbai County, Wangtian'e Nature Scenic Area 41°31'19.45"N 127°57'07.03"E	Jul. 24, 2014
Lecidella aff.euphorea 0	20114605 (F)	Yu-liang Cheng	Shaanxi Prov., Mei County, Mt. Taibai 33°58'11.77"N 107°44'06.15"E	Jun. 17, 2011
Lecidella aff.euphorea 5	YN0186-2 (F)	Fei-Xiang Shi	Yunnan Prov., Dongchuan Area, Xianrendong 25°40'14.66"N 102°51'20.02"E	May 17, 2014
Lecidella carpathica 0	20141477 (SDNU)	Xu Fu	Inner Mongolia, Huitengxile 41°08‘06.68"N 112°37'02.37"E	Aug. 5, 2014
Lecidella carpathica1	20140367-2 (F)	Pan-meng Wang	Xinjiang, Tekes County 42°53'23"N 82°12'35"E	Jun. 21, 2014
	20140341-2 (F)	Pan-meng Wang	Xinjiang, Tekes County 42°53'23"N 82°12'35"E	Jun. 21, 2014
	20140259-2 (F)	Pan-meng Wang	Xinjiang, Zhaosu County 42°31.268'N 81°21.379'E	Jun. 18, 2014
	20140851 (F)	Pan-meng Wang	Xinjiang, Yining County 44°13'18"N 81°34'43"E	Jul. 11, 2014
Lecidella carpathica2	20129069 (SDNU)	Xin Zhao	Xinjiang, Mt. Tianshan, Tianchi 43°53'06.44"N 88°09'29.42"E	Aug. 13, 2012
Lecidella carpathica3	20140272 (F)	Pan-meng Wang	Xinjiang, Zhaosu County 42°31.268'N 81°21.379'E	Jun. 18, 2014
Lecidella effugiens0	20141269-2 (F)	Ling Hu	Jilin Prov., Changbai County, Wangtian'e Nature Scenic Area 41°31'19.45"N 127°57'07.03"E	Jul. 24, 2014
Lecidella effugiens1	20141148-2 (F)	Fei-Xiang Shi	Jilin Prov., Mt. Changbai, Xiaotianchi 42°03'41.01"N 128°05'00.57"E	Jul. 20, 2014
	20141209 (F)	Ling Hu	Jilin Prov., Mt. Changbai, Changbai Waterfall 42°11'04.38"N 128°10'37.18"E	Jul. 20, 2014
	20141377B (SDNU)	Wei-cheng Wang	Jilin Prov., Changbai County, Wangtian'e Nature Scenic Area 41°31'19.45"N 127°57'07.03"E	Jul. 25, 2014
	20141268 (F)	Ling Hu	Jilin Prov., Changbai County, Wangtian'e Nature Scenic Area 41°31'19.45"N 127°57'07.04"E	Jul. 24, 2014
	20141147 (F)	Fei-Xiang Shi	Jilin Prov., Mt. Changbai, Xiaotianchi 42°03'41.01"N 128°05'00.57"E	Jul. 20, 2014
Lecidella effugiens2	20141277 (F)	Ling Hu	Jilin Prov., Changbai County, Wangtian'e Nature Scenic Area 41°31'19.45"N 127°57'07.03"E	Jul. 24, 2014
Lecidella effugiens3	YN0203 (F)	Wei-cheng Wang	Yunnan Prov., Tangdan Town, Lanniping 26°10'02.58"N 102°57'45.56"E	May 14, 2014
	YN0187 (F)	Wei-cheng Wang	Yunnan Prov., Tangdan Town, Lanniping 26°10'02.58"N 102°57'45.56"E	May 14, 2014
Lecidella elaeochroma3	XL0395-2 (F)	Chao Li	Xinjiang, Hami Prefecture, Baishitou 43°20'22.84"N 93°41'52.79"E	Jul. 28, 2013
Lecidella elaeochromoides0	20141142 (F)	Wei-cheng Wang	Jilin Prov., Mt Changbai, Xiaotianchi 42°03'41.01"N 128°05'00.57"E	Jul. 20, 2014
	20141151 (SDNU)	Wei-cheng Wang	Jilin Prov., Mt Changbai, Xiaotianchi 42°03'41.01"N 128°05'00.57"E	Jul. 20, 2014
Lecidella elaeochromoides1	20114966-2 (F)	Yu-liang Cheng	Shaanxi Prov., Mei County, Mt. Taibai 34°01'34.97"N 107°27'17.13"E	Jul. 16, 2011
Lecidella enteroleucella0	YN0194 (F)	Wei-cheng Wang	Yunnan Prov., Yinmin Town 26°20'18.26"N 102°56'12.79"E	May 16, 2014
Lecidella enteroleucella1	YN0201 (F)	Wei-cheng Wang	Yunnan Prov., Menggu County 26°21'16.08"N 103°01'43.76"E	May 16, 2014
Lecidella enteroleucella2	20130187-2 (F)	Chao Li	Yunnan Prov., Yongshan County 28°13'20.0"N 103°24'12.5"E	Oct. 14, 2013
Lecidella euphorea1	20140035-2 (F)	Pan-meng Wang	Xinjiang, Ili Prefecture 43°25'52.57"N 81°01'38.69"E	Jun. 10, 2014
Lecidella euphorea2	XL0482 (SDNU)	Chao Li	Xinjiang, Wusu City, Bayingou 43°59'40.47"N 84°55'00.46"E	Jul. 25, 2013
Lecidella euphorea3	XL0387 (F)	Chao Li	Xinjiang, Hami Prefecture, Baishitou 43°20'22.84"N 93°41'52.79"E	Jul. 28, 2013
Lecidella euphorea4	20140827 (SDNU)	Pan-meng Wang	Xinjiang, Yining County 44°13'18"N 81°34'43"E	Jul. 10, 2014
Lecidella euphorea7	XL0351-2 (F)	Fei-Xiang Shi	Xinjiang, Wusu City 43°59'40.47"N 84°55'00.46"E	Jul. 24, 2013
	XL0423 (F)	Chao Li	Xinjiang, Wusu City 43°59'40.47"N 84°55'00.46"E	Jul. 24, 2013
Lecidella euphorea8	20140638 (SDNU)	Pan-meng Wang	Xinjiang, Xinyuan County 43°23'31"N 84°20'49"E	Jul. 2, 2014
Lecidella patavina0	20140501-2 (F)	Pan-meng Wang	Xinjiang, Gongliu County, Tarim Scenic Area 42°59'55"N 82°33'04"E	Jun. 27, 2014
Lecidella patavina1	XL0518-2 (F)	Chao Li	Xinjiang, Hami Prefecture, Baishitou 43°20'22.84"N 93°41'52.79"E	Jul. 28, 2013
Lecidella patavina2	XL0345 (SDNU)	Chao Li	Xinjiang, Hami Prefecture, Baishitou 43°20'22.84"N 93°41'52.79"E	Jul. 31, 2013
Lecidella stigmatea0	20141243 (SDNU)	Wei-cheng Wang	Jilin Prov., Changbai County, Wangtian'e Nature Scenic Area 41°31'19.45"N 127°57'07.03"E	Jul. 24, 2014
Lecidella stigmatea1	20140519-2 (F)	Pan-meng Wang	Xinjiang, Gongliu County, Tarim Scenic Area 42°59'55"N 82°33'04"E	Jun. 27, 2014
Lecidella stigmatea2	20140838 (SDNU)	Pan-meng Wang	Xinjiang,Yining County 44°13'18"N 81°34'43"E	Jul. 10, 2014
Lecidella stigmatea3	20140086-2 (F)	Pan-meng Wang	Xinjiang, Ili Prefecture 43°25'52.57"N 81°01'38.69"E	Jun. 11, 2014
Lecidella stigmatea4	20126784-2 (F)	Lu-lu Zhang	Xinjiang, Mt. Tianshan, Xiaoquzi 43°30'50.23"N 87°06'34.43"E	Aug. 28, 2011
Lecidella stigmatea5	20140045-2 (F)	Pan-meng Wang	Xinjiang, Ili Prefecture 43°25'52.57"N 81°01'38.69"E	Jun. 10, 2014
Lecidella stigmatea6	XL0100-2 (F)	Fei-Xiang Shi	Xinjiang, Wusu City 43°59'40.47"N 84°55'00.46"E	Jul. 24, 2013
Lecidella stigmatea7	20140507-2 (F)	Pan-meng Wang	Xinjiang, Gongliu County, Tarim Scenic Area 42°59'55"N 82°33'04"E	Jun. 27, 2014
Lecidella stigmatea8	20141254 (F)	Wei-cheng Wang	Jilin Prov., Changbai County, Wangtian'e Nature Scenic Area 41°31'19.45"N 127°57'07.03"E	Jul. 24, 2014
Lecidella tumidula1	20129166-2 (F)	Chao Li	Xinjiang, Mt. Tianshan, Tianchi 43°53'06.44"N 88°09'29.42"E	Aug. 14, 2012
	20140687 (SDNU)	Pan-meng Wang	Xinjiang, Gongnaisi County 43°15'48.48"N 84°46'11.44"E	Jul. 3, 2014
Lecidella tumidula2	XL0009 (SDNU)	Chao Li	Xinjiang, Qitai County 43°39'17.09"N 90°04'14.90"E	Aug. 5, 2013
	XL0047 (F)	Chao Li	Xinjiang, Mulei County 43°31'18.91"N 89°37'54.98"E	Aug. 2, 2013
