# Supplementary material for: A Molecular Phylogeny of the Lichen Genus Lecidella Focusing on Species from Mainland China
Source: PLoS One. 2015 Sep 28;10(9):e0139405. doi: 10.1371/journal.pone.0139405 (PMC4586381; doi:10.1371/journal.pone.0139405)
Supplement: S2 Table — (XLS) [file pone.0139405.s004.xls]

## Sheet: Sheet1
Species	Voucher No.	Locality	ITS
Lecidella carpathica	Türk 38625	Austria: Carinthia, Carinthian Alps	JN873882
Lecidella elaeochroma		United Kingdom	FR799217
Lecidella elaeochroma		United Kingdom	FR799214
Lecidella elaeochroma		United Kingdom	FR799216
Lecidella elaeochroma		United Kingdom	FR799215
Lecidella elaeochroma	Hur H06117		EU266082
Lecidella elaeochroma		Turkey: Trabzon	HQ605936
Lecidella elaeochroma	U. Arup L98156		AY541275
Lecidella elaeochroma		Turkey: Kayseri	HQ605938
Lecidella elaeochroma5	AFTOL-ID 1275	Belgique	HQ650605
Lecidella flavosorediate		United Kingdom	FR799213
Lecidella greenii	Türk 43015	Antarctica: Ross Dependency, Granite Harbour	HQ287871
Lecidella greenii			JX036133
Lecidella greenii	Türk 33586	Antarctica: Victoria Land, Taylor Valley	JN873883
Lecidella meiococca	Ekman 3101 (BG)	Sweden	AF517929
Lecidella patavina	Türk 39655	Austria: Salzburg, Hochkonigmassiv	JN873893
Lecidella patavina		Turkey: Nigde	HQ605934
Lecidella patavina	U. Ruprecht 48	Austria: Salzburg, Hochkonigmassiv	JN873894
Lecidella siplei	Türk 32991	Antarctica: Victoria Land, Botany Bay	JN873896
Lecidella siplei	Türk 33457	Antarctica: Quenn Maud Mountains, Mt Kyffin	JN873898
Lecidella stigmatea	Türk 39665	Austria: Salzburg, Hochkonigmassiv	JN873902
Lecidella stigmatea		Turkey: Kayseri	HQ605937
Lecidella stigmatea	Türk 38608	Austria: Carinthia, Gailtaler Alps	JN873901
Lecidella stigmatea 9	B:Sipman 55060		none
Lecidella tumidula3	AFTOL-ID 1374	Finland, Uusimaa	HQ650596
Lecidella wulfenii	Türk 39666	Austria: Salzburg, Hochkonigmassiv	JN873903
Protoparmeliopsis achariana0	AFTOL-ID 1693		none
Protoparmeliopsis muralis	EGR:K. Molnar U0501/AO		none
Rhizoplaca parilis	55078 (BRY-C)	USA	HM577309
Rhizoplaca porterii	55145 (BRY-C)	USA	HM577376
